# Supplementary material for: Implementation and Cross-Validation of a Pharmacokinetic Model for Precision Dosing of Busulfan in Hematopoietic Stem Cell Transplanted Children
Source: Pharmaceutics. 2022 Oct 1;14(10):2107. doi: 10.3390/pharmaceutics14102107 (PMC9611936; doi:10.3390/pharmaceutics14102107)
Supplement: Supplementary file 1 [file pharmaceutics-14-02107-s001.zip]

Archive with 1 entries (1 files):
- pharmaceutics-1887093-supplementary.pdf
